# Supplementary material for: HMB-Containing Oral Nutritional Supplementation and Mortality After Hip Fracture in Malnourished Older Adults: A Formulation-Specific Subanalysis of a Prospective Cohort
Source: Nutrients. 2026 Jun 11;18(12):1891. doi: 10.3390/nu18121891 (PMC13305463; doi:10.3390/nu18121891)
Supplement: Supplementary file 1 [file nutrients-18-01891-s001.zip]

Archive with 1 entries (1 files):
- nutrients-4352315-supplementary.pdf
